# Supplementary material for: Process Optimization for the Preparation of the Lithium Iron Phosphate Precursor FePO4·2H2O by Anodic Oxidation Method
Source: Materials (Basel). 2025 May 29;18(11):2555. doi: 10.3390/ma18112555 (PMC12155975; doi:10.3390/ma18112555)
Supplement: Supplementary file 1 [file materials-18-02555-s001.zip]

Archive with 1 entries (1 files):
- materials-3558982-supplementary.pdf
